# Supplementary material for: mTOR Signaling Regulates the Development and Therapeutic Efficacy of PMN-MDSCs in Acute GVHD
Source: Front Cell Dev Biol. 2021 Dec 23;9:741911. doi: 10.3389/fcell.2021.741911 (PMC8733691; doi:10.3389/fcell.2021.741911)
Supplement: Supplementary file 1 [file Table2.XLSX]

## Sheet: Table S2
Supplementary Table S2. Primers used for qPCR
Mouse gene	Forward primer (5'-3')	Reverse primer (5'-3')
c-kit	GCCACGTCTCAGCCATCTG	GTCGCCAGCTTCAACTATTAACT
CXCR2	ATGCCCTCTATTCTGCCAGAT	GTGCTCCGGTTGTATAAGATGAC
CXCR4	GAAGTGGGGTCTGGAGACTAT	TTGCCGACTATGCCAGTCAAG
Arg1	CCAGAAGAATGGAAGAGTCAGTGT	GCAGATATGCAGGGAGTCACC
Nos2	CACCAAGCTGAACTTGAGCG	CGTGGCTTTGGGCTCCTC
NOX2	TGTGGTTGGGGCTGAATGTC	CTGAGAAAGGAGAGCAGATTTCG
HO-1	AGGTACACATCCAAGCCGAGA	CATCACCAGCTTAAAGCCTTCT
STAT1	GATCGCTTGCCCAACTCTTG	ACTGTGACATCCTTGGGCTG
STAT3	CATGTCAAACGTGAGCGACT	GGAAATAACGGTGAAGGTGCT
Pias2	GCGGATTTCGAGGAGTTGAGG	AGTCAGGTTCTACGGGTGATG
PTPN4	TCCGCCTGGATAGACCACTT	GCCATATTGAACTGACTGGACTT
C/EBPβ	ACACGTGTAACTGTCAGCCG	GCTCGAAACGGAAAAGGTTC
β Actin	ACGTAGCCATCCAGGCTGGTG	TGGCGTGAGGGAGAGCAT
