# Supplementary material for: mTOR Signaling Regulates the Development and Therapeutic Efficacy of PMN-MDSCs in Acute GVHD
Source: Front Cell Dev Biol. 2021 Dec 23;9:741911. doi: 10.3389/fcell.2021.741911 (PMC8733691; doi:10.3389/fcell.2021.741911)
Supplement: Supplementary file 7 [file Table1.XLSX]

## Sheet: Table S1
Supplementary Table S1. Antibodies for flow cytometric analysis
Specificity	Conjugate	Manufacturer	Order no.
H2Kb	APC	BIolegend	116518
H2Kd	PE	BIolegend	116608
Gr1	BV421	BIolegend	108434
CD11b	APC-CY7, PC7	BIolegend	1012266, 101216
CD3	AF700	BIolegend	100248
CD4	FITC	BIolegend	100406
CD8	PC7	BIolegend	140416
CD11c	PE	BIolegend	117308
CD25	APC	BIolegend	102012
CD45	FITC	BIolegend	103108
CD45.1	Percp-cy5.5	BIolegend	110727
CD45.2	PE	BIolegend	109807
CD80	PC7	BIolegend	104733
CD86	PE	BIolegend	105008
CD115	PE	BIolegend	135505
MHC II	FITC	BIolegend	116406
F4/80	APC	BIolegend	123116
Ly6G	APC, BV786	BIolegend	560599, 127645
Ly6C	PE, Percp-cy5.5	BIolegend	128008, 128012
CD115	PE	BIolegend	135505
c-Kit	APC-CY7, PC7	eBioscience	47117182
CXCR2	FITC	BIolegend	149309
CXCR4	Percp-cy5.5	BIolegend	146509
IFNy	PE	BIolegend	505808
IL4	PE/Cy7	BIolegend	504118
FoxP3	PE	BIolegend	126404
Arg1	PE	eBioscience	12-3697-82
iNOS	APC	eBioscience	17-5920-82
PE Mouse IgG1, κ	PE	Sony	2600570
APC Rat IgG2a	APC	Biolegend	402306
Goat-anti-Rabbit IgG H&L	APC	Abcam	ab130805
7-AAD	PC5	Multi Science	1961410
Annexin V	APC	Multi Science	AP105-100-AAA
PI	PI	Multi Science	AP105-100-AVA
